# Supplementary material for: Evaluation of alpaca tracheal explants as an ex vivo model for the study of Middle East respiratory syndrome coronavirus (MERS-CoV) infection
Source: Vet Res. 2022 Sep 2;53:67. doi: 10.1186/s13567-022-01084-3 (PMC9438371; doi:10.1186/s13567-022-01084-3)
Supplement: Supplementary file 1 — Additional file 1: Viral loads (UpE and M mRNA) and Fc of innate immune response genes in ATE. [file 13567_2022_1084_MOESM1_ESM.xlsx]

## Sheet: A
MERS-CoV UpE gene and M mRNA loads in ATE
Hpi	Sample type	Condition	Animal ID	UpE	M mRNA
24 hpi	ATE	Mock infected	1	ND	ND
24 hpi	ATE	Mock infected	2	ND	ND
24 hpi	ATE	Mock infected	3	ND	ND
48 hpi	ATE	Mock infected	1	ND	ND
48 hpi	ATE	Mock infected	2	ND	ND
48 hpi	ATE	Mock infected	3	ND	ND
72 hpi	ATE	Mock infected	1	ND	ND
72 hpi	ATE	Mock infected	2	ND	ND
72 hpi	ATE	Mock infected	3	ND	ND
24 hpi	ATE	102 TCID50/mL	1	22.8183	ND
24 hpi	ATE	102 TCID50/mL	2	ND	ND
24 hpi	ATE	102 TCID50/mL	3	23.5754	ND
48 hpi	ATE	102 TCID50/mL	1	ND	ND
48 hpi	ATE	102 TCID50/mL	2	20.6778	ND
48 hpi	ATE	102 TCID50/mL	3	ND	ND
72 hpi	ATE	102 TCID50/mL	1	ND	ND
72 hpi	ATE	102 TCID50/mL	2	ND	ND
72 hpi	ATE	102 TCID50/mL	3	23.1164	ND
24 hpi	ATE	103 TCID50/mL	1	16.6679	17.4599
24 hpi	ATE	103 TCID50/mL	2	13.1482	12.8009
24 hpi	ATE	103 TCID50/mL	3	17.5481	17.0996
48 hpi	ATE	103 TCID50/mL	1	22.8528	ND
48 hpi	ATE	103 TCID50/mL	2	11.2398	12.9332
48 hpi	ATE	103 TCID50/mL	3	20.3295	ND
72 hpi	ATE	103 TCID50/mL	1	10.6884	9.91405
72 hpi	ATE	103 TCID50/mL	2	10.1835	9.57554
72 hpi	ATE	103 TCID50/mL	3	17.192	ND
24 hpi	ATE	104 TCID50/mL	1	15.1575	14.6204
24 hpi	ATE	104 TCID50/mL	2	11.1343	11.1879
24 hpi	ATE	104 TCID50/mL	3	17.4198	17.7116
48 hpi	ATE	104 TCID50/mL	1	8.26686	7.51145
48 hpi	ATE	104 TCID50/mL	2	6.89038	6.752
48 hpi	ATE	104 TCID50/mL	3	8.38782	8.23009
72 hpi	ATE	104 TCID50/mL	1	11.0377	11.5496
72 hpi	ATE	104 TCID50/mL	2	7.48732	7.54904
72 hpi	ATE	104 TCID50/mL	3	5.85092	5.2996
Each ATE was selected for RNA extraction and conversion to cDNA.The MERS-CoV UpE gene and the M mRNA were amplified with a PCR micro-fluidic assay (Fluidigm Biomark). The data are shown as Cq values.
Abbrevations: ATE, alpaca tracheal explants; hpi, hours post inoculation; ND, Cq value of UpE and/or M mRNA is not detectalbe by Fluidigm PCR.

## Sheet: B
Fold change of innate immune response genes induced at the ATE
				IFNs and IFN receptors					Pattern Recognition Receptors (PRRs)					Transcriptional factors					ISGs			Inflammatory cytokines							Chemokines				Enzymes						Adaptors
Hpi	Sample type	Condition	Animal ID	IFN-alpha	IFN-beta	IFN-lambda1	IFN-lambda3	IFNLR1	RIG-1	MDA-5	TLR-3	TLR-7	NLRP3	IRF3	IRF5	IRF7	NFKB1	STAT-1	ISG15	OAS1	MX1	MIF	TNF-α	IL-1beta	IL-6	IL-8	IL-10	IL-15	CCL2	CCL3 (MIP-1α)	CXCL1	CXCL10	AZI2	CASP1	CASP10	PACT	TBK1	TRIM 25	NFKBIA	PYCARD	CARD9	TRADD
24 hpi	ATE	Mock infected	1	1.62418	0.47659	0.578683	0.368739	1.06901	0.742461	1.02607	1.41665	2.48537	1.27963	0.787613	1.12073	0.474596	0.615233	0.658178	0.983064	0.782943	1.29132	0.956941	0.652337	0.634372	0.860371	0.567983	0.84766	0.875181	0.548316	2.28428	0.567613	0.255627	1.11318	1.05872	0.786982	1.19415	0.810727	0.937333	0.346186	1.48362	0.97553	0.711807
24 hpi	ATE	Mock infected	2	0.651012	0.612134	0.577307	0.757383	0.965442	1.15992	1.21173	1.37138	1.29855	0.450305	0.94434	0.900634	0.378582	0.649539	0.460765	1.24924	0.91985	1.77525	1.11428	0.668664	0.286305	0.465835	0.446035	0.300382	0.555441	0.740389	1.18146	0.408386	0.188242	0.958992	0.379099	0.575579	1.00082	0.798716	0.753329	0.253014	1.11133	0.664581	0.803009
24 hpi	ATE	Mock infected	3	0.860126	0.551367	0.613799	ND	1.46412	0.563894	0.524258	1.18496	1.08629	0.519014	0.836183	0.988297	0.562235	0.512426	0.497486	0.318451	0.422823	0.185751	0.782027	0.625664	0.581535	0.261007	0.619272	0.158539	0.673217	0.641016	0.491253	0.372609	0.117792	0.921852	0.327169	0.751654	0.802492	0.957163	0.739607	0.302055	0.457524	0.758591	0.687684
48 hpi	ATE	Mock infected	1	0.0905401	ND	ND	0.724302	0.475792	1.17762	1.26684	1.00639	2.3608	0.765987	0.919517	1.03941	0.702242	0.511038	0.714538	1.433	1.36851	3.54787	1.09328	0.662658	0.43879	1.06231	0.746593	0.45841	0.845195	0.619751	1.55485	0.569944	0.328605	1.17269	1.13222	0.57822	1.59161	0.567753	0.698201	0.0949966	2.39742	2.09766	0.793518
48 hpi	ATE	Mock infected	2	0.143909	1.41231	0.0557494	ND	0.383471	0.761628	0.72509	0.747643	1.90967	0.634148	0.796256	1.03915	0.343561	0.506342	0.312282	0.550435	0.48644	0.464394	1.49998	0.43085	0.242082	1.26778	0.59878	0.380873	0.706535	1.63349	1.0081	0.454941	0.288336	1.00989	1.38634	0.475217	2.1486	0.471648	0.489632	0.0755327	1.84048	2.0136	0.711699
48 hpi	ATE	Mock infected	3	0.0496734	0.170447	ND	ND	0.166497	0.43188	0.284043	0.63904	0.520004	0.5125	0.635541	0.713079	0.17132	0.361553	0.261486	0.439626	0.369932	0.15135	1.39773	0.379608	0.234913	0.487495	0.366672	0.130164	0.464904	0.946267	0.838236	0.203454	0.127002	1.02742	0.632649	0.274735	2.42665	0.695937	0.271687	0.0615367	0.507194	0.964734	0.706336
72 hpi	ATE	Mock infected	1	3.1928	1.35378	0.685651	0.586989	1.85315	1.77365	1.39816	2.58396	2.59067	0.6832	0.992849	1.3287	0.921815	0.919813	1.22926	0.568632	1.37689	2.54683	1.20466	0.563347	0.295435	0.639303	0.457485	0.290416	1.33269	0.35932	0.741147	0.267448	0.227155	1.54693	1.59663	0.984189	1.92138	1.17422	1.68172	0.107181	1.7179	2.09995	1.20311
72 hpi	ATE	Mock infected	2	1.45972	ND	1.03819	0.387931	1.51944	0.979737	0.736583	1.30337	1.58937	0.706892	0.956045	1.31149	0.301791	0.591192	0.291999	0.26202	0.451185	0.27341	1.17551	0.349787	0.269172	0.514293	0.659019	0.180108	1.10014	0.427546	0.819964	0.301822	0.0330034	1.18318	0.833873	1.04356	1.0351	1.16012	0.885992	0.193195	1.01242	0.62456	0.854751
72 hpi	ATE	Mock infected	3	2.44544	1.90299	0.572094	ND	1.59692	1.28566	0.879346	2.36301	0.941109	0.606346	1.17378	1.29267	0.581178	0.883277	0.722449	0.533275	1.22731	1.31172	1.21205	0.528671	0.212567	1.15964	0.701011	0.126653	1.15276	1.4996	0.809394	0.360548	0.289219	1.95706	0.658478	0.618187	3.24938	1.46993	1.07288	0.11935	0.54102	1.08157	1.31662
24 hpi	ATE	102 TCID50/mL	1	1.53943	0.496115	0.441049	0.268898	0.733072	0.203789	0.723557	0.293605	2.04954	0.814696	0.620816	0.870988	0.396545	0.703491	0.29747	0.719284	0.252608	0.513979	0.41905	0.422273	0.474848	0.349923	0.286669	0.261654	0.672719	0.400387	2.17603	0.532731	0.144825	0.879648	0.530915	0.60694	1.07486	0.712863	0.866348	0.173295	1.12755	0.990799	0.689803
24 hpi	ATE	102 TCID50/mL	2	1.21419	0.50271	0.578004	ND	0.998533	0.904564	1.27469	0.942127	1.87573	0.64845	0.964646	1.3109	0.441563	0.979678	0.474178	1.24996	0.90683	0.968646	1.46166	0.861296	0.361309	0.650784	0.587816	0.349789	1.207	0.994011	1.60371	0.769006	0.277514	1.61221	0.772579	0.581585	2.23449	0.852151	0.945509	0.260374	1.39695	1.11653	1.15262
24 hpi	ATE	102 TCID50/mL	3	1.44088	1.87576	1.07973	0.911264	1.64325	0.739528	0.995034	1.59561	0.768807	0.775854	0.994012	1.43046	0.616153	0.946286	0.589868	1.01693	1.21395	1.05068	1.6308	1.13752	0.461518	0.262888	0.429513	0.134905	0.83215	0.664443	0.806652	0.297895	0.405934	1.45036	0.656549	0.962389	1.36645	1.15591	1.14351	0.36865	0.404763	1.31741	1.28638
48 hpi	ATE	102 TCID50/mL	1	2.55648	0.269732	0.499422	ND	1.50812	0.945202	1.29496	1.74256	3.93105	1.14082	0.877397	1.56667	0.965289	0.832873	0.937865	0.636766	1.39627	2.07167	1.05898	0.728325	0.622187	0.69279	0.610223	0.687967	1.07471	0.344906	2.00347	0.385842	0.149195	1.51814	1.73218	0.926908	1.55058	0.923156	1.52166	0.185139	1.63221	2.0898	1.04495
48 hpi	ATE	102 TCID50/mL	2	1.29732	0.193399	0.811802	ND	1.44371	0.909484	0.895597	1.12246	2.03208	0.718669	1.01115	1.70792	0.464673	0.774838	0.336814	0.836827	1.00697	0.745601	1.68112	0.933121	0.358834	0.422345	0.363455	0.352659	0.792801	0.581218	0.765517	0.29525	0.0705652	1.51401	0.982102	0.77229	2.21708	1.06593	1.13375	0.215764	1.48277	1.59339	1.28264
48 hpi	ATE	102 TCID50/mL	3	1.81579	2.25662	0.758877	1.05841	1.95713	0.694672	0.964022	1.87257	0.809653	0.844118	1.29536	1.62845	0.569423	0.810372	0.598384	0.446345	1.05975	0.659306	1.47299	1.16274	0.36612	0.387751	0.663178	0.137857	0.690135	0.776128	0.885544	0.318518	0.138467	2.14115	0.841411	1.1574	2.57968	1.37725	1.1164	0.289432	0.464532	1.6502	1.30871
72 hpi	ATE	102 TCID50/mL	1	1.68452	0.544969	0.52394	0.243335	1.4302	0.746638	1.04536	1.44381	3.36576	0.761755	0.89159	1.18326	0.673218	0.581864	0.608383	0.419702	0.959327	1.01306	1.04609	0.875683	0.316633	0.468758	0.595538	0.36813	0.878453	0.410217	1.28026	0.329553	0.184244	1.25913	1.20227	0.744001	1.34879	0.805311	1.07966	0.1736	1.6646	1.34799	0.83392
72 hpi	ATE	102 TCID50/mL	2	1.14648	ND	0.893124	4.45624	1.56908	0.840005	0.714791	1.04275	1.86514	0.823511	0.961562	1.52864	0.466362	0.613422	0.31581	0.530015	0.739029	0.406816	1.58119	0.84702	0.431695	0.230966	0.483423	0.489296	0.854323	0.445223	1.49474	0.274903	0.0686792	1.58961	0.931327	0.972653	1.33407	0.918045	0.988357	0.310499	1.17505	1.55157	1.06729
72 hpi	ATE	102 TCID50/mL	3	2.77449	0.144047	0.700561	0.408925	2.62335	0.779945	0.930463	2.36356	1.58527	1.0265	1.1545	1.53919	1.16212	1.1665	0.543896	0.244904	0.788696	0.296028	1.6256	1.27872	0.661262	0.42082	0.55472	0.150016	1.17995	0.599064	0.686782	0.271175	0.176115	2.10871	1.34454	1.18607	2.05571	1.42713	1.43427	0.417719	0.919835	3.05601	1.62387
24 hpi	ATE	103 TCID50/mL	1	1.9013	1.07389	0.457398	0.911957	1.19127	0.70008	1.1233	1.13681	2.89174	1.43285	0.962031	1.49952	0.545991	1.03551	0.68923	1.24154	0.663061	0.824945	0.935155	0.8934	0.658495	1.38782	0.794085	0.768916	1.0392	0.711243	2.71887	0.888456	0.368714	1.3429	1.17672	0.924876	1.60678	1.02963	1.07219	0.35588	1.75881	2.17708	1.05753
24 hpi	ATE	103 TCID50/mL	2	0.922193	1.40535	0.709298	ND	0.988642	0.967796	1.14319	0.915242	1.30629	0.5192	0.788167	1.03084	0.30941	0.885469	0.424577	0.909892	0.787129	0.934241	1.09564	0.439866	0.0829608	0.251614	0.195175	0.153023	0.87648	0.485522	0.314867	0.245166	0.198527	1.36976	0.961514	0.551962	1.4574	0.840752	1.00473	0.264231	0.968417	1.64299	0.974049
24 hpi	ATE	103 TCID50/mL	3	1.07797	0.45406	0.306985	ND	0.599564	0.575009	0.487292	0.629852	0.391389	0.818772	1.03849	1.26366	0.264127	0.998668	0.319913	1.40874	0.651943	0.825371	1.60008	0.886844	0.853844	0.378467	0.813302	0.120077	0.645823	1.11791	0.943401	0.720402	0.293381	1.93227	0.26615	0.51572	3.08215	0.858711	0.569668	0.318863	0.241517	0.895563	1.39591
48 hpi	ATE	103 TCID50/mL	1	2.10283	1.14965	0.612334	0.519666	1.11649	0.743053	1.08314	1.38037	3.40226	0.947977	0.85959	1.34143	0.70957	0.674782	0.69162	0.973384	1.00471	1.39047	1.09766	0.922473	0.703977	0.866923	0.611137	0.662689	0.872769	0.368141	1.81501	0.519071	0.283348	1.34745	1.47074	0.854419	1.83569	0.693896	1.20909	0.197643	1.72279	1.66783	0.760302
48 hpi	ATE	103 TCID50/mL	2	0.26285	18.3596	0.451296	45.2993	0.282041	0.0607463	0.0756829	0.0096136	0.196227	0.143784	0.331993	0.110506	0.628606	0.0921569	0.0378638	0.88606	0.0193163	0.590848	0.150384	0.109515	0.00513878	0.0236235	0.0201362	ND	0.317571	0.518156	0.411389	0.250569	0.124066	0.211519	0.108134	0.0460089	0.724518	0.295964	0.933067	0.0643761	0.581536	ND	0.230317
48 hpi	ATE	103 TCID50/mL	3	1.38493	0.389285	0.570666	0.619026	1.35742	0.457734	0.538767	1.14267	0.962894	0.682935	0.950857	1.22398	0.452457	0.758227	0.426176	0.612762	0.654662	0.269501	1.86142	1.26659	0.549515	0.407559	0.570427	0.160097	0.614366	0.730358	1.12323	0.36915	0.33122	1.37933	0.53535	0.775876	1.87624	0.933718	1.03104	0.464296	0.507568	1.68765	0.786995
72 hpi	ATE	103 TCID50/mL	1	2.1097	0.639298	0.541861	0.69776	1.50791	0.720498	1.1369	1.62345	3.28411	1.2033	0.764118	1.37375	0.707889	0.781511	0.624645	0.611866	1.09671	1.38048	1.38997	0.889599	0.905812	0.632301	0.751476	0.442264	0.972285	0.26473	2.93386	0.401531	0.14853	1.38454	1.22183	1.01233	1.80257	0.933222	1.17634	0.167305	1.75867	1.06037	1.13693
72 hpi	ATE	103 TCID50/mL	2	1.68848	0.795523	0.543445	ND	1.7036	0.88325	0.775957	1.2981	1.82843	0.6715	0.959631	1.1994	0.402824	0.707401	0.322282	0.497446	0.709365	0.395554	1.6743	0.581991	0.29622	0.403668	0.456445	0.186436	0.960763	0.566611	0.739728	0.247348	0.0885838	1.38688	0.87713	0.825962	1.71275	0.930478	0.969618	0.176266	1.07756	1.30018	1.18861
72 hpi	ATE	103 TCID50/mL	3	1.99674	2.36933	0.544667	0.829496	1.66349	0.686537	0.70127	1.74355	0.771734	0.875088	1.10473	1.62082	0.588703	0.945623	0.40522	0.679145	0.581041	0.165637	1.54229	0.713499	0.499378	1.06796	1.15021	0.100994	0.991924	0.878081	0.695167	0.486341	0.117435	2.42665	0.882405	0.976342	2.93932	1.49586	1.21978	0.305002	0.530942	2.32596	1.17285
24 hpi	ATE	104 TCID50/mL	1	2.1445	ND	0.472212	ND	0.887893	0.590205	0.929032	1.30712	2.71711	1.94816	0.900544	1.52041	0.606625	1.36253	0.772235	1.82139	0.729724	0.817181	1.47035	0.641785	0.866982	1.09458	0.900515	1.14609	0.99276	0.61943	3.15582	0.682993	0.437677	1.8923	1.35067	0.901403	1.63906	1.30164	1.24204	0.471524	1.30033	2.04652	1.64265
24 hpi	ATE	104 TCID50/mL	2	1.1444	1.71603	0.722011	0.669996	0.935213	1.45526	1.39515	1.05031	1.37815	0.589443	0.830871	1.26692	0.602875	1.2732	0.57292	1.43729	1.43706	3.21035	1.32069	0.559852	0.143423	0.352561	0.235276	0.177126	0.92553	0.578171	0.530483	0.28992	0.164993	1.67537	0.746941	0.579519	1.85555	1.14022	1.11508	0.335328	0.981443	1.18968	1.38272
24 hpi	ATE	104 TCID50/mL	3	1.41413	0.42994	0.438421	0.540111	1.0771	0.44125	0.597375	0.846419	0.662145	0.7282	0.951623	1.04447	0.295279	1.11818	0.353467	0.413278	0.761627	0.63332	1.76872	1.73851	0.535614	0.527906	0.765094	0.145303	0.486096	0.75925	0.508135	0.634018	0.19752	1.65107	0.404311	0.735581	1.49858	1.15229	0.772194	0.828963	0.340511	0.898272	1.0694
48 hpi	ATE	104 TCID50/mL	1	2.67342	0.660875	0.506389	1.56081	1.17249	1.15577	1.41574	1.80102	3.63001	1.27412	0.949088	1.64009	1.0273	0.822926	0.931606	1.32584	1.85327	3.69322	1.34744	0.85784	0.835885	1.25094	0.822053	1.00629	1.14556	0.442889	2.69821	0.640325	0.233973	1.58105	1.82498	0.994213	2.00222	0.813157	1.67633	0.234426	1.73975	2.73882	0.904573
48 hpi	ATE	104 TCID50/mL	2	0.924694	7.78809	1.14627	3.96276	1.16026	7.3554	3.87029	1.88753	1.74532	0.597395	0.881281	1.39728	1.69735	0.610379	1.06833	9.40028	6.73668	33.1149	1.75742	0.866827	0.190198	0.450464	0.265578	0.305826	1.05429	0.703251	0.605135	0.22027	0.401493	1.35699	1.28509	0.644516	1.85328	0.789915	2.72463	0.266935	1.24008	1.36652	0.97376
48 hpi	ATE	104 TCID50/mL	3	1.99336	0.641644	0.523459	0.761164	2.16633	0.726938	0.881394	1.85254	0.881383	1.14853	1.16394	1.49322	0.720966	1.09449	0.615892	0.687799	1.52816	1.16616	2.33101	1.83261	0.593172	0.457949	0.738625	0.184121	0.947105	0.72232	1.03273	0.451063	0.117572	1.976	0.625289	1.00901	1.99192	1.45519	1.44338	1.05515	0.494342	2.29887	1.44092
72 hpi	ATE	104 TCID50/mL	1	1.03731	0.526204	0.202319	0.71878	0.902797	0.339498	0.548755	0.7676	2.27041	1.05042	0.907683	1.15084	0.216375	0.410083	0.313249	0.604257	0.334316	0.133288	1.84548	0.782868	0.55549	1.0248	1.07817	0.300617	0.711483	0.348829	3.00174	0.518779	0.101776	1.15137	0.529935	0.892266	1.58801	0.751545	0.8721	0.250557	1.04015	0.843284	0.540687
72 hpi	ATE	104 TCID50/mL	2	1.23572	3.04703	1.307	3.31983	1.45933	1.88889	1.49141	1.41729	1.30743	0.643745	0.89626	1.25114	0.647768	0.563698	0.358899	1.82444	2.26423	7.28274	1.2188	0.389179	0.133853	0.426894	0.430044	0.216708	0.767808	0.682599	0.35414	0.206013	0.148106	1.28974	0.767334	0.663865	1.57739	0.816652	1.43594	0.208498	1.1284	1.54102	0.930025
72 hpi	ATE	104 TCID50/mL	3	1.55956	1.34937	0.764476	0.476884	2.08705	0.931697	0.895929	2.00423	1.65528	1.03176	1.21194	1.43862	0.876556	0.827666	0.460701	0.46819	0.755012	0.614013	1.31207	1.42695	0.459928	0.516096	0.736501	0.136579	0.88869	0.85402	0.83031	0.330936	0.237778	1.73239	1.133	0.875112	1.86091	1.18388	1.13275	0.407431	0.878068	1.79769	0.925727
Each ATE was selected for RNA extraction and conversion to cDNA. The Fluidigm Biomark microfluidic assay was used to amplify and quantify transcripts of 39 innate immune genes at different hpi. HPRT1, GAPDH and UbC genes were used as normalizers and values obtained from the infected animals were compared to those obtained from non-infected ATE at 0 hpi. The data are shown as fold change values ag…
Abbrevations: ATE, alpaca tracheal explants; hpi, hours post inoculation; ND, a given gene was not detected.
